# Supplementary material for: Liver X Receptor Ligand GAC0001E5 Downregulates Antioxidant Capacity and ERBB2/HER2 Expression in HER2-Positive Breast Cancer Cells
Source: Cancers (Basel). 2024 Apr 25;16(9):1651. doi: 10.3390/cancers16091651 (PMC11083021; doi:10.3390/cancers16091651)
Supplement: Supplementary file 1 [file cancers-16-01651-s001.zip]

Archive with 1 entries (1 files):
- cancers-2959271-supplementary.pdf
